# Supplementary material for: Diversity and Prevalence of Coral Diseases in the Nearshore Regions of the Northern South China Sea
Source: Ecol Evol. 2025 Dec 11;15(12):e72562. doi: 10.1002/ece3.72562 (PMC12696479; doi:10.1002/ece3.72562)
Supplement: Supplementary file 2 — Data S2: ece372562‐sup‐0002‐DataS2.xlsx. [file ECE3-15-e72562-s001.xlsx]

## Sheet: S1_Site Information
Table S1: Detailed Survey Sites Information
Survey Sites	Number of Survey locations	Number of Subplots	Coral Count			Survey Sites	Survey locations	Date of Record
Nanao (NA)	13	26	1108			Nanao (NA)	DP01	2024.6.17
Huizhou (HZ)	5	19	1000				DP02	2024.6.18
Leizhou (LZ)	4	12	344				DP03	2024.6.19
Xuwen (XW)	4	16	636				DP04	2024.6.23
Wenchang (WC)	4	19	582				ZP01	2024.6.17
Wanning (WN)	4	24	998				ZP02	2024.6.19
Sanya (SY)	6	36	1320				ZP03	2024.6.23
Total	40	152	5988				NP02	2024.6.20
							NP03	2024.6.20
							NP04	2024.6.21
							QP01	2024.6.18
							QP02	2024.6.22
							QP03	2024.6.22
						Huizhou (HZ)	HZ01	2024.5.28
							HZ02	2024.6.12
							HZ03	2024.6.13
							HZ04	2024.6.14
							HZ05	2024.6.15
						Leizhou (LZ)	LZ01	2024.5.22
							LZ02	2024.5.23
							LZ03	2024.5.25
							LZ04	2024.5.26
						Xuwen (XW)	XW01	2024.5.17
							XW02	2024.5.18
							XW03	2024.5.19
							XW04	2024.5.20
						Wenchang (WC)	WC01	2024.3.29
							WC02	2024.3.29
							WC03	2024.3.30
							WC04	2024.3.30
						Wanning (WN)	WN01	2024.3.27
							WN02	2024.3.27
							WN03	2024.3.28
							WN04	2024.3.28
						Sanya (SY)	SY01	2024.3.21
							SY02	2024.3.22
							SY03	2024.3.22
							SY04	2024.3.23
							SY05	2024.3.24
							SY06	2024.3.24
						*For closely located sampling sites, only one set of location information is recorded.

## Sheet: S2_Coral Diversity
Table S2: Coral diversity
Coral_Family						Coral_Genus
Province	Survey sites	Family	Coral Count			Province	Survey sites	Genus	Coral Count
GD	LZ	Poritidae	128			GD	LZ	Porites	81
GD	LZ	Dendrophylliidae	60			GD	LZ	Duncanopsammia	59
GD	LZ	Merulinidae	58			GD	LZ	Plesiastrea	50
GD	LZ	Plesiastreidae	50			GD	LZ	Bernardpora	37
GD	LZ	Siderastreidae	22			GD	LZ	Favites	31
GD	LZ	Pocilloporidae	10			GD	LZ	Pseudosiderastrea	22
GD	LZ	Psammocoridae	8			GD	LZ	Platygyra	14
GD	LZ	Unclassified	7			GD	LZ	Montipora	10
GD	LZ	Fungiidae	1			GD	LZ	Goniopora	10
GD	XW	Merulinidae	218			GD	LZ	Dipsastraea	9
GD	XW	Poritidae	214			GD	LZ	Psammocora	8
GD	XW	Plesiastreidae	63			GD	LZ	Leptastrea	7
GD	XW	Dendrophylliidae	40			GD	LZ	Coelastrea	3
GD	XW	Euphylliidae	33			GD	LZ	Goniastrea	1
GD	XW	Siderastreidae	19			GD	LZ	Turbinaria	1
GD	XW	Psammocoridae	15			GD	LZ	Oulastrea	1
GD	XW	Unclassified	14			GD	XW	Porites	101
GD	XW	Agariciidae	9			GD	XW	Favites	96
GD	XW	Acroporidae	9			GD	XW	Plesiastrea	63
GD	XW	Lobophylliidae	1			GD	XW	Bernardpora	59
GD	XW	Fungiidae	1			GD	XW	Goniopora	54
GD	HZ	Merulinidae	326			GD	XW	Dipsastraea	53
GD	HZ	Plesiastreidae	202			GD	XW	Platygyra	52
GD	HZ	Acroporidae	198			GD	XW	Duncanopsammia	39
GD	HZ	Poritidae	185			GD	XW	Pseudosiderastrea	19
GD	HZ	Psammocoridae	34			GD	XW	Euphyllia	19
GD	HZ	Unclassified	26			GD	XW	Psammocora	15
GD	HZ	Dendrophylliidae	16			GD	XW	Leptastrea	14
GD	HZ	Fungiidae	5			GD	XW	Galaxea	14
GD	HZ	Agariciidae	4			GD	XW	Cyphastrea	10
GD	HZ	Siderastreidae	3			GD	XW	Pavona	9
GD	HZ	Lobophylliidae	1			GD	XW	Acropora	8
GD	NA	Poritidae	305			GD	XW	Echinopora	5
GD	NA	Psammocoridae	260			GD	XW	Hydnophora	2
GD	NA	Acroporidae	240			GD	XW	Echinophyllia	1
GD	NA	Plesiastreidae	153			GD	XW	Montipora	1
GD	NA	Fungiidae	48			GD	XW	Turbinaria	1
GD	NA	Dendrophylliidae	39			GD	XW	Oulastrea	1
GD	NA	Merulinidae	39			GD	HZ	Plesiastrea	202
GD	NA	Unclassified	15			GD	HZ	Porites	172
GD	NA	Agariciidae	7			GD	HZ	Dipsastraea	142
GD	NA	Euphylliidae	2			GD	HZ	Favites	121
HN	SY	Euphylliidae	376			GD	HZ	Acropora	104
HN	SY	Acroporidae	293			GD	HZ	Montipora	94
HN	SY	Pocilloporidae	207			GD	HZ	Psammocora	34
HN	SY	Merulinidae	206			GD	HZ	Hydnophora	30
HN	SY	Poritidae	141			GD	HZ	Leptastrea	26
HN	SY	Dendrophylliidae	37			GD	HZ	Platygyra	26
HN	SY	Psammocoridae	21			GD	HZ	Duncanopsammia	15
HN	SY	Lobophylliidae	15			GD	HZ	Bernardpora	12
HN	SY	Agariciidae	13			GD	HZ	Cyphastrea	5
HN	SY	Diploastraeidae	8			GD	HZ	Pavona	4
HN	SY	Astrocoeniidae	1			GD	HZ	Pseudosiderastrea	3
HN	SY	Unclassified	1			GD	HZ	Sandalolitha	3
HN	SY	Fungiidae	1			GD	HZ	Coelastrea	2
HN	WC	Merulinidae	208			GD	HZ	Oulastrea	2
HN	WC	Euphylliidae	157			GD	HZ	Acanthastrea	1
HN	WC	Poritidae	81			GD	HZ	Goniopora	1
HN	WC	Acroporidae	58			GD	HZ	Turbinaria	1
HN	WC	Plesiastreidae	40			GD	NA	Psammocora	260
HN	WC	Dendrophylliidae	19			GD	NA	Porites	256
HN	WC	Lobophylliidae	9			GD	NA	Plesiastrea	153
HN	WC	Siderastreidae	8			GD	NA	Acropora	124
HN	WC	Pocilloporidae	1			GD	NA	Montipora	116
HN	WC	Agariciidae	1			GD	NA	Bernardpora	49
HN	WN	Merulinidae	304			GD	NA	Oulastrea	48
HN	WN	Poritidae	277			GD	NA	Duncanopsammia	39
HN	WN	Acroporidae	134			GD	NA	Favites	30
HN	WN	Pocilloporidae	129			GD	NA	Leptastrea	15
HN	WN	Euphylliidae	44			GD	NA	Pavona	7
HN	WN	Lobophylliidae	35			GD	NA	Dipsastraea	5
HN	WN	Dendrophylliidae	24			GD	NA	Hydnophora	3
HN	WN	Agariciidae	23			GD	NA	Galaxea	2
HN	WN	Unclassified	11			GD	NA	Cyphastrea	1
HN	WN	Psammocoridae	10			HN	SY	Galaxea	375
HN	WN	Fungiidae	4			HN	SY	Pocillopora	207
HN	WN	Plesiastreidae	3			HN	SY	Montipora	185
						HN	SY	Platygyra	119
						HN	SY	Acropora	108
						HN	SY	Porites	91
						HN	SY	Favites	44
						HN	SY	Goniopora	41
						HN	SY	Turbinaria	37
						HN	SY	Dipsastraea	22
						HN	SY	Psammocora	21
						HN	SY	Lobophyllia	12
						HN	SY	Pavona	12
						HN	SY	Hydnophora	10
						HN	SY	Bernardpora	9
						HN	SY	Diploastrea	8
						HN	SY	Echinopora	3
						HN	SY	Cyphastrea	3
						HN	SY	Favites	3
						HN	SY	Acanthastrea	2
						HN	SY	Echinophyllia	1
						HN	SY	Pachyseris	1
						HN	SY	Plerogyra	1
						HN	SY	Stylocoeniella	1
						HN	SY	Fimbriaphyllia	1
						HN	SY	Oulophyllia	1
						HN	SY	Merulina	1
						HN	SY	Podabacia	1
						HN	WC	Galaxea	157
						HN	WC	Platygyra	100
						HN	WC	Favites	55
						HN	WC	Porites	53
						HN	WC	Acropora	44
						HN	WC	Plesiastrea	40
						HN	WC	Dipsastraea	28
						HN	WC	Goniopora	27
						HN	WC	Montipora	14
						HN	WC	Duncanopsammia	12
						HN	WC	Hydnophora	10
						HN	WC	Pseudosiderastrea	8
						HN	WC	Cyphastrea	8
						HN	WC	Echinopora	7
						HN	WC	Turbinaria	7
						HN	WC	Echinophyllia	5
						HN	WC	Acanthastrea	3
						HN	WC	Bernardpora	1
						HN	WC	Lobophyllia	1
						HN	WC	Pocillopora	1
						HN	WC	Pavona	1
						HN	WN	Porites	247
						HN	WN	Pocillopora	129
						HN	WN	Acropora	123
						HN	WN	Favites	91
						HN	WN	Dipsastraea	88
						HN	WN	Platygyra	86
						HN	WN	Galaxea	44
						HN	WN	Goniopora	29
						HN	WN	Pavona	23
						HN	WN	Turbinaria	23
						HN	WN	Acanthastrea	19
						HN	WN	Lobophyllia	16
						HN	WN	Hydnophora	14
						HN	WN	Leptastrea	11
						HN	WN	Psammocora	10
						HN	WN	Cyphastrea	9
						HN	WN	Montipora	9
						HN	WN	Leptoria	8
						HN	WN	Echinopora	5
						HN	WN	Podabacia	4
						HN	WN	Plesiastrea	3
						HN	WN	Goniastrea	3
						HN	WN	Astreopora	2
						HN	WN	Bernardpora	1
						HN	WN	Duncanopsammia	1

## Sheet: S3_Alpha Diversity Index
Table S3: Alpha Diversity Index
									Shapiro-Wilk test
Province	Survey sites	Survey locations	Shannon	Richness	Pielou	Simpson			Data	W	P_value	Result
Guangdong(GD)	NA	DP01	2.16101	12	0.869654	0.865016			Shannon	0.953	0.0964	parametric
GD	NA	DP02	1.5124	5	0.939709	0.764444			Richness	0.9656	0.2579	parametric
GD	NA	DP03	0.693147	2	1	0.5			Pielou	0.9801	0.6929	parametric
GD	NA	DP04	1.8773	9	0.854395	0.812854			Simpson	0.8956	0.0014	non-parametric
GD	HZ	HZ01	2.11358	15	0.780479	0.836318
GD	HZ	HZ02	2.08585	15	0.770241	0.835982			Levene’s test (Survey sites)							Levene’s test (Province)
GD	HZ	HZ03	2.28728	15	0.844621	0.884067			Data	Df	F_value	P_value	Homogeneity of Variance			Data	Df	F_value	P_value	Homogeneity of Variance
GD	HZ	HZ04	1.76124	10	0.764899	0.767361			Shannon	6	1.11786	0.37336	homogeneous			Shannon	1	2.18079	0.14798	homogeneous
GD	HZ	HZ05	2.02366	14	0.76681	0.820888			Richness	6	0.5274	0.78336	homogeneous			Richness	1	0.94213	0.33787	homogeneous
GD	LZ	LZ01	1.98221	13	0.772805	0.813894			Pielou	6	2.95124	0.020352	heterogeneous			Pielou	1	1.7002	0.20011	homogeneous
GD	LZ	LZ02	1.96805	11	0.820739	0.819408
GD	LZ	LZ03	2.04185	10	0.886766	0.850381			Fligner-Kileen test (Survey sites)							Fligner-Kileen test (Province)
GD	LZ	LZ04	2.039	12	0.820554	0.838349			Data	Df	med chi-squared	P_value	Homogeneity of Variance			Data	Df	med chi-squared	P_value	Homogeneity of Variance
GD	NA	NP02	1.86799	11	0.779013	0.792703			Simpson	6	10.3206	0.11178	homogeneous			Simpson	1	0.845487	0.35783	homogeneous
GD	NA	NP03	1.76544	9	0.803488	0.780962
GD	NA	NP04	1.60724	6	0.897019	0.7688			One-Way ANOVA (Survey sites)							One-Way ANOVA (Province)
GD	NA	QP01	1.50904	8	0.725696	0.720988			Data	DF_between	F_value	P_value				Data	Df	F_value	P_value
GD	NA	QP02	1.3241	6	0.738993	0.63138			Shannon	6	7.412	4.45e-05				Shannon	1	3.1145	0.08564
GD	NA	QP03	1.63629	7	0.840887	0.7704			Richness	6	14.454	5.168e-08				Richness	1	18.876	0.0001003
Hainan(HN)	SY	SY01	1.95765	19	0.664864	0.774907										Pielou	1	7.2596	0.01044
HN	SY	SY02	1.8768	18	0.649327	0.765406			Welch ANOVA (Survey sites)
HN	SY	SY03	1.93193	15	0.713403	0.802636			Data	Df	F_value	P_value				Kruskal-Wallis test (Province)
HN	SY	SY04	2.47903	20	0.82752	0.891297			Pielou	6	4.40561	0.014235				Data	Df	Chi_squared	P_value
HN	SY	SY05	2.17069	17	0.76616	0.820715										Simpson	6	0.463147	0.49616
HN	SY	SY06	1.55928	9	0.709658	0.7034			Kruskal-Wallis test (Survey sites)
HN	WC	WC01	1.75249	13	0.683246	0.725696			Data	Df	Chi_squared	P_value
HN	WC	WC02	1.9238	13	0.750033	0.801361			Simpson	6	20.627	0.0021402
HN	WC	WC03	2.49258	19	0.846537	0.892645
HN	WC	WC04	2.05594	14	0.779042	0.832929			Post hoc Tukey-Kramer test Shannon			Post hoc Tukey-Kramer test Richness			Post hoc Games-Howell test Pielou			Post hoc Dunn’s test Simpson
HN	WN	WN01	2.22336	16	0.801908	0.850642			Comparison	P_value		Comparison	P_value		Comparison	P_value		Comparison	P_value
HN	WN	WN02	2.23878	20	0.747322	0.85041			HZ-NA	0.0252762		HZ-NA	0.00251502		HZ-NA	0.995724		HZ - LZ	1
HN	WN	WN03	2.26898	19	0.7706	0.860668			LZ-NA	0.0956876		LZ-NA	0.220278		LZ-NA	0.997854		HZ - NA	0.289605
HN	WN	WN04	2.17268	18	0.751696	0.835475			XW-NA	6.24719e-05		XW-NA	2.42484e-05		XW-NA	0.604558		LZ - NA	0.43138
GD	XW	XW01	2.46014	16	0.887309	0.899817			WC-NA	0.047337		WC-NA	0.0011208		WC-NA	0.961381		HZ - SY	1
GD	XW	XW02	2.56173	18	0.886298	0.90777			WN-NA	0.00276701		WN-NA	1.36521e-06		WN-NA	0.893788		LZ - SY	1
GD	XW	XW03	2.33147	15	0.860942	0.885275			SY-NA	0.0422252		SY-NA	4.05981e-06		SY-NA	0.40445		NA - SY	1
GD	XW	XW04	2.36927	18	0.819712	0.863131			LZ-HZ	0.999972		LZ-HZ	0.846422		LZ-HZ	0.771909		HZ - WC	1
GD	ZP	ZP01	1.52013	10	0.660185	0.702888			XW-HZ	0.388943		XW-HZ	0.640269		XW-HZ	0.0822186		LZ - WC	1
GD	ZP	ZP02	1.5049	9	0.68491	0.703676			WC-HZ	1		WC-HZ	0.998028		WC-HZ	0.995235		NA - WC	1
GD	ZP	ZP03	1.40664	8	0.676449	0.649963			WN-HZ	0.961581		WN-HZ	0.18582		WN-HZ	0.961418		SY - WC	1
									SY-HZ	0.999808		SY-HZ	0.690582		SY-HZ	0.452811		HZ - WN	1
									XW-LZ	0.315506		XW-LZ	0.101775		XW-LZ	0.805315		LZ - WN	1
									WC-LZ	0.999974		WC-LZ	0.592601		WC-LZ	0.753397		NA - WN	0.0552226
									WN-LZ	0.909963		WN-LZ	0.0151735		WN-LZ	0.443872		SY - WN	1
									SY-LZ	1		SY-LZ	0.0967119		SY-LZ	0.167313		WC - WN	1
									WC-XW	0.457238		WC-XW	0.931454		WC-XW	0.296817		HZ - XW	1
									WN-XW	0.931929		WN-XW	0.982787		WN-XW	0.0310695		LZ - XW	1
									SY-XW	0.19439		SY-XW	0.999979		SY-XW	0.0227265		NA - XW	0.000958158
									WN-WC	0.971777		WN-WC	0.507754		WN-WC	1		SY - XW	0.109271
									SY-WC	0.999841		SY-WC	0.964647		SY-WC	0.940023		WC - XW	0.683172
									SY-WN	0.837945		SY-WN	0.915087		SY-WN	0.713792		WN - XW	1
										Post hoc Dunn’s test Shannon				Post hoc Dunn’s test Richness				Post hoc Dunn’s test Pielou				Post hoc Tukey-Kramer test Shannon
										Comparison	Z	P_value		Comparison	Difference	Lower		Comparison	Difference	Lower		Comparison	Difference	Lower	Upper	P_value
										HZ - LZ	0.280534	1		HZ - LZ	0.792792	1		HZ - LZ	-0.91811	1		HZ-NA	0.486195	0.0403244	0.932066	0.0252762
										HZ - NA	2.45827	0.146589		HZ - NA	2.41494	0.165245		HZ - NA	-0.370116	1		LZ-NA	0.439651	-0.0448024	0.924105	0.0956876
										LZ - NA	1.93336	0.55852		LZ - NA	1.29249	1		LZ - NA	0.736517	1		XW-NA	0.862529	0.378076	1.34698	6.24719e-05
										HZ - SY	0.428502	1		HZ - SY	-0.951463	1		HZ - SY	1.3373	1		WC-NA	0.488075	0.00362103	0.972528	0.047337
										LZ - SY	0.110432	1		LZ - SY	-1.71645	0.903846		LZ - SY	2.20863	0.285604		WN-NA	0.657825	0.173371	1.14228	0.00276701
										NA - SY	-2.09535	0.37947		NA - SY	-3.74222	0.00191519		NA - SY	2.03535	0.43906		SY-NA	0.427771	0.00959539	0.845947	0.0422252
										HZ - WC	0.153018	1		HZ - WC	-0.278117	1		HZ - WC	0.325164	1		LZ-HZ	-0.0465439	-0.61492	0.521832	0.999972
										LZ - WC	-0.120972	1		LZ - WC	-1.01595	1		LZ - WC	1.17947	1		XW-HZ	0.376334	-0.192041	0.94471	0.388943
										NA - WC	-2.08296	0.391175		NA - WC	-2.54891	0.113464		NA - WC	0.722132	1		WC-HZ	0.0018795	-0.566496	0.570255	1
										SY - WC	-0.242949	1		SY - WC	0.603524	1		SY - WC	-0.916582	1		WN-HZ	0.17163	-0.396746	0.740005	0.961581
										HZ - WN	-0.930862	1		HZ - WN	-1.55681	1		HZ - WN	0.452679	1		SY-HZ	-0.0584239	-0.57148	0.454632	0.999808
										LZ - WN	-1.14923	1		LZ - WN	-2.22903	0.271024		LZ - WN	1.30045	1		XW-LZ	0.422878	-0.176242	1.022	0.315506
										NA - WN	-3.3546	0.00834529		NA - WN	-4.04912	0.000539821		NA - WN	0.871736	1		WC-LZ	0.0484234	-0.550697	0.647544	0.999974
										SY - WN	-1.36935	1		SY - WN	-0.725337	1		SY - WN	-0.784064	1		WN-LZ	0.218174	-0.380947	0.817294	0.909963
										WC - WN	-1.02826	1		WC - WN	-1.21308	1		WC - WN	0.120972	1		SY-LZ	-0.01188	-0.5588	0.53504	1
										HZ - XW	-1.6322	1		HZ - XW	-1.01337	1		HZ - XW	-1.61944	1		WC-XW	-0.374455	-0.973576	0.224666	0.457238
										LZ - XW	-1.81458	0.730687		LZ - XW	-1.71347	0.909568		LZ - XW	-0.665344	1		WN-XW	-0.204705	-0.803825	0.394416	0.931929
										NA - XW	-4.17743	0.000309562		NA - XW	-3.41153	0.00678299		NA - XW	-1.55934	1		SY-XW	-0.434758	-0.981678	0.112161	0.19439
										SY - XW	-2.0982	0.376819		SY - XW	-0.160571	1		SY - XW	-2.93748	0.0347438		WN-WC	0.16975	-0.42937	0.768871	0.971777
										WC - XW	-1.6936	0.948577		WC - XW	-0.69752	1		WC - XW	-1.84482	0.683172		SY-WC	-0.0603034	-0.607223	0.486616	0.999841
										WN - XW	-0.665344	1		WN - XW	0.515558	1		WN - XW	-1.96579	0.51789		SY-WN	-0.230054	-0.776973	0.316866	0.837945

## Sheet: S4_Coral Diseases
Table S4: Coral Diseases Statistical analysis
Shapiro-Wilk test				Variance homogeneity test (Province)					Variance homogeneity test (Survey sites)					Pairwise Group Comparison Results (Province)					Pairwise Group Comparison Results (Survey sites)
Data	P_value	Result		Data	P_value	Homogeneity of Variance	Method		Data	P_value	Homogeneity of Variance	Method		Data	statistic	P_value	Method		Data	statistic	P_value	Method
PLS	9.80574e-19	non-parametric		PLS	0.263966	homogeneous	Fligner-Killeen		PLS	2.47729e-10	heterogeneous	Fligner-Killeen		PLS	2686	0.374902	Mann-Whitney U		PLS	43.5	9.2e-08	Kruskal-Wallis
TI	2.65147e-21	non-parametric		TI	0.993758	homogeneous	Fligner-Killeen		TI	3.70655e-07	heterogeneous	Fligner-Killeen		TI	2831	0.804456	Mann-Whitney U		TI	25.2	0.000319	Kruskal-Wallis
WS	2.78108e-19	non-parametric		WS	0.150632	homogeneous	Fligner-Killeen		WS	3.92841e-07	heterogeneous	Fligner-Killeen		WS	3135.5	0.239208	Mann-Whitney U		WS	19.8	0.00306	Kruskal-Wallis
SEB	7.19715e-24	non-parametric		SEB	0.00392308	heterogeneous	Fligner-Killeen		SEB	1.19727e-05	heterogeneous	Fligner-Killeen		SEB	3292	0.00473145	Mann-Whitney U		SEB	30.5	3.11e-05	Kruskal-Wallis
UWS	1.17137e-18	non-parametric		UWS	0.000250336	heterogeneous	Fligner-Killeen		UWS	0.00990267	heterogeneous	Fligner-Killeen		UWS	2093.5	0.000247679	Mann-Whitney U		UWS	15.8	0.0149	Kruskal-Wallis
GAs	1.2304e-19	non-parametric		GAs	0.0068021	heterogeneous	Fligner-Killeen		GAs	0.0203569	heterogeneous	Fligner-Killeen		GAs	2344.5	0.0103483	Mann-Whitney U		GAs	13.1	0.0422	Kruskal-Wallis
Post hoc Dunn’s test (Survey sites)								Post hoc Dunn’s test (Survey sites)								Post hoc Dunn’s test (Survey sites)
Disease	group1	group2	n1	n2	statistic	p value		Disease	group1	group2	n1	n2	statistic	p value		Disease	group1	group2	n1	n2	statistic	p value
PLS	HZ	LZ	19	12	-2.86	0.00427		TI	HZ	LZ	19	12	-3.2	0.00137		WS	HZ	LZ	19	12	-1.23	0.22
PLS	HZ	NA	19	26	-1.09	0.276		TI	HZ	NA	19	26	-3.1	0.00195		WS	HZ	NA	19	26	1.25	0.21
PLS	HZ	SY	19	36	-2.52	0.0116		TI	HZ	SY	19	36	-2.75	0.00594		WS	HZ	SY	19	36	-1.09	0.275
PLS	HZ	WC	19	19	-2.5	0.0123		TI	HZ	WC	19	19	-3.67	0.000247		WS	HZ	WC	19	19	-2.02	0.0436
PLS	HZ	WN	19	24	2.03	0.0422		TI	HZ	WN	19	24	-1.63	0.104		WS	HZ	WN	19	24	0.239	0.811
PLS	HZ	XW	19	16	-2.5	0.0123		TI	HZ	XW	19	16	-4.12	3.73e-05		WS	HZ	XW	19	16	-1.95	0.0508
PLS	LZ	NA	12	26	2.08	0.0379		TI	LZ	NA	12	26	0.703	0.482		WS	LZ	NA	12	26	2.38	0.0173
PLS	LZ	SY	12	36	1.01	0.311		TI	LZ	SY	12	36	1.2	0.23		WS	LZ	SY	12	36	0.428	0.669
PLS	LZ	WC	12	19	0.653	0.513		TI	LZ	WC	12	19	-0.0239	0.981		WS	LZ	WC	12	19	-0.549	0.583
PLS	LZ	WN	12	24	4.74	2.09e-06		TI	LZ	WN	12	24	1.93	0.054		WS	LZ	WN	12	24	1.49	0.137
PLS	LZ	XW	12	16	0.534	0.594		TI	LZ	XW	12	16	-0.573	0.567		WS	LZ	XW	12	16	-0.551	0.582
PLS	NA	SY	26	36	-1.5	0.133		TI	NA	SY	26	36	0.602	0.547		WS	NA	SY	26	36	-2.67	0.00752
PLS	NA	WC	26	19	-1.6	0.109		TI	NA	WC	26	19	-0.842	0.4		WS	NA	WC	26	19	-3.42	0.00062
PLS	NA	WN	26	24	3.37	0.000763		TI	NA	WN	26	24	1.54	0.124		WS	NA	WN	26	24	-1.08	0.281
PLS	NA	XW	26	16	-1.64	0.101		TI	NA	XW	26	16	-1.46	0.144		WS	NA	XW	26	16	-3.28	0.00105
PLS	SY	WC	36	19	-0.341	0.733		TI	SY	WC	36	19	-1.44	0.149		WS	SY	WC	36	19	-1.22	0.224
PLS	SY	WN	36	24	5.08	3.69e-07		TI	SY	WN	36	24	1.07	0.287		WS	SY	WN	36	24	1.45	0.146
PLS	SY	XW	36	16	-0.445	0.656		TI	SY	XW	36	16	-2.06	0.0393		WS	SY	XW	36	16	-1.17	0.24
PLS	WC	WN	19	24	4.68	2.9e-06		TI	WC	WN	19	24	2.25	0.0246		WS	WC	WN	19	24	2.37	0.0178
PLS	WC	XW	19	16	-0.11	0.913		TI	WC	XW	19	16	-0.619	0.536		WS	WC	XW	19	16	-0.0236	0.981
PLS	WN	XW	24	16	-4.57	4.97e-06		TI	WN	XW	24	16	-2.79	0.0053		WS	WN	XW	24	16	-2.28	0.0226
Post hoc Dunn’s test (Survey sites)								Post hoc Dunn’s test (Survey sites)								Post hoc Dunn’s test (Survey sites)
Disease	group1	group2	n1	n2	statistic	p value		Disease	group1	group2	n1	n2	statistic	p value		Disease	group1	group2	n1	n2	statistic	p value
SEB	HZ	LZ	19	12	-1.31	0.19		UWS	HZ	LZ	19	12	0.185	0.853		GAs	HZ	LZ	19	12	-0.0309	0.975
SEB	HZ	NA	19	26	2.62	0.00879		UWS	HZ	NA	19	26	0.142	0.887		GAs	HZ	NA	19	26	0.397	0.692
SEB	HZ	SY	19	36	-1.07	0.282		UWS	HZ	SY	19	36	2.04	0.0412		GAs	HZ	SY	19	36	1.96	0.0506
SEB	HZ	WC	19	19	-1.49	0.136		UWS	HZ	WC	19	19	2.47	0.0135		GAs	HZ	WC	19	19	2.61	0.009
SEB	HZ	WN	19	24	-1.16	0.248		UWS	HZ	WN	19	24	1.32	0.188		GAs	HZ	WN	19	24	1.57	0.116
SEB	HZ	XW	19	16	-1.43	0.154		UWS	HZ	XW	19	16	-0.57	0.568		GAs	HZ	XW	19	16	1.96	0.0503
SEB	LZ	NA	12	26	3.65	0.00026		UWS	LZ	NA	12	26	-0.0733	0.942		GAs	LZ	NA	12	26	0.376	0.707
SEB	LZ	SY	12	36	0.537	0.592		UWS	LZ	SY	12	36	1.53	0.126		GAs	LZ	SY	12	36	1.7	0.0896
SEB	LZ	WC	12	19	0	1		UWS	LZ	WC	12	19	1.99	0.0468		GAs	LZ	WC	12	19	2.33	0.0199
SEB	LZ	WN	12	24	0.364	0.716		UWS	LZ	WN	12	24	0.95	0.342		GAs	LZ	WN	12	24	1.4	0.163
SEB	LZ	XW	12	16	0	1		UWS	LZ	XW	12	16	-0.686	0.493		GAs	LZ	XW	12	16	1.77	0.0769
SEB	NA	SY	26	36	-4.26	2.07e-05		UWS	NA	SY	26	36	2.08	0.0372		GAs	NA	SY	26	36	1.69	0.0913
SEB	NA	WC	26	19	-4.22	2.41e-05		UWS	NA	WC	26	19	2.51	0.012		GAs	NA	WC	26	19	2.41	0.0159
SEB	NA	WN	26	24	-4.05	5.18e-05		UWS	NA	WN	26	24	1.28	0.202		GAs	NA	WN	26	24	1.28	0.2
SEB	NA	XW	26	16	-4.01	6.05e-05		UWS	NA	XW	26	16	-0.743	0.457		GAs	NA	XW	26	16	1.71	0.0867
SEB	SY	WC	36	19	-0.631	0.528		UWS	SY	WC	36	19	0.784	0.433		GAs	SY	WC	36	19	1.03	0.301
SEB	SY	WN	36	24	-0.19	0.849		UWS	SY	WN	36	24	-0.663	0.507		GAs	SY	WN	36	24	-0.274	0.784
SEB	SY	XW	36	16	-0.595	0.552		UWS	SY	XW	36	16	-2.57	0.0101		GAs	SY	XW	36	16	0.365	0.715
SEB	WC	WN	19	24	0.42	0.675		UWS	WC	WN	19	24	-1.29	0.196		GAs	WC	WN	19	24	-1.19	0.234
SEB	WC	XW	19	16	0	1		UWS	WC	XW	19	16	-2.93	0.00337		GAs	WC	XW	19	16	-0.54	0.589
SEB	WN	XW	24	16	-0.399	0.69		UWS	WN	XW	24	16	-1.85	0.064		GAs	WN	XW	24	16	0.563	0.573

## Sheet: S5_Coral Stress Conditions
Table S5: Coral Stress Conditions Statistical analysis
Shapiro-Wilk test				Variance homogeneity test					Pairwise Group Comparison Results (Province)					Pairwise Group Comparison Results (Survey sites)
Data	P_value	Result		Data	P_value	Homogeneity of Variance	Method		Data	statistic	P_value	Method		Data	statistic	P_value	Method
Pigment response	3.53e-18	non-parametric		Pigment response	0.366	homogeneous	Fligner-Killeen		Pigment response	2559	0.209	Mann-Whitney U		Pigment response	32.5	1.3e-05	Kruskal-Wallis
Bleaching	5.49e-13	non-parametric		Bleaching	0.073	homogeneous	Fligner-Killeen		Bleaching	2400	0.0608	Mann-Whitney U		Bleaching	11.8	0.0672	Kruskal-Wallis
Sedimentation	1.24e-07	non-parametric		Sedimentation	0.000162	heterogeneous	Fligner-Killeen		Sedimentation	4866	2.63e-13	Mann-Whitney U		Sedimentation	66	2.68e-12	Kruskal-Wallis
Aggressive overgrowth	0.103	parametric		Aggressive overgrowth	0.00572	heterogeneous	Levene		Aggressive overgrowth	6.07	1.34e-08	Welch's t-test		Aggressive overgrowth	10.7	7.67e-08	Welch ANOVA
Excess mucus	1.67e-18	non-parametric		Excess mucus	3.14e-06	heterogeneous	Fligner-Killeen		Excess mucus	3856	0.000101	Mann-Whitney U		Excess mucus	38.6	8.53e-07	Kruskal-Wallis
Mechanical injury	5.54e-19	non-parametric		Mechanical injury	0.829	homogeneous	Fligner-Killeen		Mechanical injury	2925	0.847	Mann-Whitney U		Mechanical injury	23.3	0.000712	Kruskal-Wallis
Predation	3.29e-17	non-parametric		Predation	0.000234	heterogeneous	Fligner-Killeen		Predation	3354	0.0719	Mann-Whitney U		Predation	15.4	0.0176	Kruskal-Wallis
Parasitism	2.08e-09	non-parametric		Parasitism	8.33e-09	heterogeneous	Fligner-Killeen		Parasitism	3914	0.000144	Mann-Whitney U		Parasitism	61.4	2.28e-11	Kruskal-Wallis
Post hoc Dunn’s test (Survey sites)								Post hoc Dunn’s test (Survey sites)								Post hoc Dunn’s test (Survey sites)								Post hoc Dunn’s test (Survey sites)
Disease	group1	group2	n1	n2	statistic	p value		Disease	group1	group2	n1	n2	statistic	p value		Disease	group1	group2	n1	n2	statistic	p value		Disease	group1	group2	n1	n2	statistic	p value
Pigment response	HZ	LZ	19	12	-2.98	0.01		Bleaching	HZ	LZ	19	12	1.58	0.399		Sedimentation	HZ	LZ	19	12	0.933	0.42		Aggressive overgrowth	HZ	LZ	19	12	-13.4	0.301
Pigment response	HZ	NA	19	26	-1.55	0.181		Bleaching	HZ	NA	19	26	0.84	0.646		Sedimentation	HZ	NA	19	26	0.847	0.439		Aggressive overgrowth	HZ	NA	19	26	8.84	0.684
Pigment response	HZ	SY	19	36	-1.97	0.0922		Bleaching	HZ	SY	19	36	2.62	0.0935		Sedimentation	HZ	SY	19	36	-3.08	0.00483		Aggressive overgrowth	HZ	SY	19	36	-11.2	0.133
Pigment response	HZ	WC	19	19	-2.78	0.0164		Bleaching	HZ	WC	19	19	1.02	0.605		Sedimentation	HZ	WC	19	19	-2.88	0.00848		Aggressive overgrowth	HZ	WC	19	19	-12.9	0.052
Pigment response	HZ	WN	19	24	0.78	0.508		Bleaching	HZ	WN	19	24	0.666	0.663		Sedimentation	HZ	WN	19	24	-5.2	1.37e-06		Aggressive overgrowth	HZ	WN	19	24	-21.6	0.000172
Pigment response	HZ	XW	19	16	-3.44	0.00307		Bleaching	HZ	XW	19	16	-0.147	0.883		Sedimentation	HZ	XW	19	16	-0.915	0.42		Aggressive overgrowth	HZ	XW	19	16	3.45	0.991
Pigment response	LZ	NA	12	26	1.81	0.123		Bleaching	LZ	NA	12	26	-0.943	0.605		Sedimentation	LZ	NA	12	26	-0.253	0.834		Aggressive overgrowth	LZ	NA	12	26	22.2	0.028
Pigment response	LZ	SY	12	36	1.62	0.17		Bleaching	LZ	SY	12	36	0.477	0.782		Sedimentation	LZ	SY	12	36	-3.65	0.000781		Aggressive overgrowth	LZ	SY	12	36	2.13	1
Pigment response	LZ	WC	12	19	0.537	0.653		Bleaching	LZ	WC	12	19	-0.681	0.663		Sedimentation	LZ	WC	12	19	-3.46	0.0014		Aggressive overgrowth	LZ	WC	12	19	0.406	1
Pigment response	LZ	WN	12	24	3.79	0.00142		Bleaching	LZ	WN	12	24	-1.07	0.605		Sedimentation	LZ	WN	12	24	-5.49	4.16e-07		Aggressive overgrowth	LZ	WN	12	24	-8.22	0.723
Pigment response	LZ	XW	12	16	-0.176	0.861		Bleaching	LZ	XW	12	16	-1.66	0.399		Sedimentation	LZ	XW	12	16	-1.71	0.114		Aggressive overgrowth	LZ	XW	12	16	16.8	0.115
Pigment response	NA	SY	26	36	-0.356	0.758		Bleaching	NA	SY	26	36	1.9	0.304		Sedimentation	NA	SY	26	36	-4.39	6.05e-05		Aggressive overgrowth	NA	SY	26	36	-20.1	0.005
Pigment response	NA	WC	26	19	-1.44	0.212		Bleaching	NA	WC	26	19	0.259	0.879		Sedimentation	NA	WC	26	19	-3.94	0.000288		Aggressive overgrowth	NA	WC	26	19	-21.8	0.002
Pigment response	NA	WN	26	24	2.5	0.0326		Bleaching	NA	WN	26	24	-0.173	0.883		Sedimentation	NA	WN	26	24	-6.55	1.22e-09		Aggressive overgrowth	NA	WN	26	24	-30.4	7.82e-06
Pigment response	NA	XW	26	16	-2.2	0.0652		Bleaching	NA	XW	26	16	-0.955	0.605		Sedimentation	NA	XW	26	16	-1.78	0.105		Aggressive overgrowth	NA	XW	26	16	-5.4	0.959
Pigment response	SY	WC	36	19	-1.21	0.299		Bleaching	SY	WC	36	19	-1.45	0.444		Sedimentation	SY	WC	36	19	-0.21	0.834		Aggressive overgrowth	SY	WC	36	19	-1.73	0.999
Pigment response	SY	WN	36	24	3.03	0.01		Bleaching	SY	WN	36	24	-2.04	0.29		Sedimentation	SY	WN	36	24	-2.75	0.0114		Aggressive overgrowth	SY	WN	36	24	-10.4	0.056
Pigment response	SY	XW	36	16	-2.02	0.0911		Bleaching	SY	XW	36	16	-2.63	0.0935		Sedimentation	SY	XW	36	16	1.87	0.0984		Aggressive overgrowth	SY	XW	36	16	14.7	0.027
Pigment response	WC	WN	19	24	3.72	0.00142		Bleaching	WC	WN	19	24	-0.414	0.792		Sedimentation	WC	WN	19	24	-2.17	0.053		Aggressive overgrowth	WC	WN	19	24	-8.62	0.167
Pigment response	WC	XW	19	16	-0.782	0.508		Bleaching	WC	XW	19	16	-1.12	0.605		Sedimentation	WC	XW	19	16	1.83	0.0998		Aggressive overgrowth	WC	XW	19	16	16.4	0.01
Pigment response	WN	XW	24	16	-4.36	0.000277		Bleaching	WN	XW	24	16	-0.788	0.646		Sedimentation	WN	XW	24	16	3.99	0.000278		Aggressive overgrowth	WN	XW	24	16	25	4.3e-05
Post hoc Dunn’s test (Survey sites)								Post hoc Dunn’s test (Survey sites)								Post hoc Dunn’s test (Survey sites)								Post hoc Dunn’s test (Survey sites)
Disease	group1	group2	n1	n2	statistic	p value		Disease	group1	group2	n1	n2	statistic	p value		Disease	group1	group2	n1	n2	statistic	p value		Disease	group1	group2	n1	n2	statistic	p value
Excess mucus	HZ	LZ	19	12	0.399	0.805		Mechanical injury	HZ	LZ	19	12	-2.52	0.0443		Predation	HZ	LZ	19	12	-0.778	0.842		Parasitism	HZ	LZ	19	12	-4.78	9.09e-06
Excess mucus	HZ	NA	19	26	-3.32	0.00235		Mechanical injury	HZ	NA	19	26	-2.3	0.0565		Predation	HZ	NA	19	26	1.9	0.199		Parasitism	HZ	NA	19	26	-0.739	0.536
Excess mucus	HZ	SY	19	36	-2.53	0.0201		Mechanical injury	HZ	SY	19	36	-0.225	0.846		Predation	HZ	SY	19	36	-0.81	0.842		Parasitism	HZ	SY	19	36	-4.85	8.82e-06
Excess mucus	HZ	WC	19	19	-3.47	0.00168		Mechanical injury	HZ	WC	19	19	-3.4	0.00713		Predation	HZ	WC	19	19	-0.693	0.842		Parasitism	HZ	WC	19	19	-4.89	8.82e-06
Excess mucus	HZ	WN	19	24	-3.5	0.00168		Mechanical injury	HZ	WN	19	24	-2.44	0.0443		Predation	HZ	WN	19	24	-0.737	0.842		Parasitism	HZ	WN	19	24	-3.8	0.000341
Excess mucus	HZ	XW	19	16	0.54	0.773		Mechanical injury	HZ	XW	19	16	-1.21	0.374		Predation	HZ	XW	19	16	-1.24	0.641		Parasitism	HZ	XW	19	16	-5.05	8.82e-06
Excess mucus	LZ	NA	12	26	-3.29	0.00235		Mechanical injury	LZ	NA	12	26	0.671	0.62		Predation	LZ	NA	12	26	2.47	0.057		Parasitism	LZ	NA	12	26	4.41	2.67e-05
Excess mucus	LZ	SY	12	36	-2.59	0.0183		Mechanical injury	LZ	SY	12	36	2.59	0.0443		Predation	LZ	SY	12	36	0.171	0.997		Parasitism	LZ	SY	12	36	1.17	0.361
Excess mucus	LZ	WC	12	19	-3.45	0.00168		Mechanical injury	LZ	WC	12	19	-0.473	0.703		Predation	LZ	WC	12	19	0.168	0.997		Parasitism	LZ	WC	12	19	0.477	0.7
Excess mucus	LZ	WN	12	24	-3.46	0.00168		Mechanical injury	LZ	WN	12	24	0.507	0.703		Predation	LZ	WN	12	24	0.171	0.997		Parasitism	LZ	WN	12	24	1.69	0.16
Excess mucus	LZ	XW	12	16	0.0948	0.924		Mechanical injury	LZ	XW	12	16	1.35	0.337		Predation	LZ	XW	12	16	-0.354	0.997		Parasitism	LZ	XW	12	16	0.13	0.897
Excess mucus	NA	SY	26	36	1.1	0.378		Mechanical injury	NA	SY	26	36	2.45	0.0443		Predation	NA	SY	26	36	-3.13	0.0187		Parasitism	NA	SY	26	36	-4.47	2.32e-05
Excess mucus	NA	WC	26	19	-0.413	0.805		Mechanical injury	NA	WC	26	19	-1.35	0.337		Predation	NA	WC	26	19	-2.65	0.0423		Parasitism	NA	WC	26	19	-4.52	2.15e-05
Excess mucus	NA	WN	26	24	-0.263	0.876		Mechanical injury	NA	WN	26	24	-0.194	0.846		Predation	NA	WN	26	24	-2.83	0.0327		Parasitism	NA	WN	26	24	-3.33	0.00181
Excess mucus	NA	XW	26	16	3.73	0.00136		Mechanical injury	NA	XW	26	16	0.887	0.492		Predation	NA	XW	26	16	-3.14	0.0187		Parasitism	NA	XW	26	16	-4.69	1.14e-05
Excess mucus	SY	WC	36	19	-1.44	0.242		Mechanical injury	SY	WC	36	19	-3.66	0.00525		Predation	SY	WC	36	19	0.0166	0.997		Parasitism	SY	WC	36	19	-0.753	0.536
Excess mucus	SY	WN	36	24	-1.36	0.261		Mechanical injury	SY	WN	36	24	-2.6	0.0443		Predation	SY	WN	36	24	0.0131	0.997		Parasitism	SY	WN	36	24	0.789	0.536
Excess mucus	SY	XW	36	16	3	0.00576		Mechanical injury	SY	XW	36	16	-1.16	0.374		Predation	SY	XW	36	16	-0.64	0.842		Parasitism	SY	XW	36	16	-1.13	0.361
Excess mucus	WC	WN	19	24	0.164	0.914		Mechanical injury	WC	WN	19	24	1.15	0.374		Predation	WC	WN	19	24	-0.00413	0.997		Parasitism	WC	WN	19	24	1.37	0.274
Excess mucus	WC	XW	19	16	3.86	0.00121		Mechanical injury	WC	XW	19	16	2.03	0.0977		Predation	WC	XW	19	16	-0.581	0.842		Parasitism	WC	XW	19	16	-0.372	0.745
Excess mucus	WN	XW	24	16	3.9	0.00121		Mechanical injury	WN	XW	24	16	1.04	0.415		Predation	WN	XW	24	16	-0.607	0.842		Parasitism	WN	XW	24	16	-1.7	0.16

## Sheet: S6_Host preference
Table_S6: Host preference (Family)
Family	Disease	Preavalence (Mean ± Standard Deviation)
Acroporidae	GAs	0.12 ± 0.73
Acroporidae	PLS	0.08 ± 0.81
Acroporidae	SEB	1.19 ± 4.98
Acroporidae	TI	0.58 ± 3.82
Acroporidae	UWS	0.16 ± 0.99
Acroporidae	WS	2.21 ± 7.75
Dendrophylliidae	GAs	5.22 ± 19.94
Dendrophylliidae	PLS	0.00 ± 0.00
Dendrophylliidae	SEB	0.00 ± 0.00
Dendrophylliidae	TI	0.00 ± 0.00
Dendrophylliidae	UWS	0.00 ± 0.00
Dendrophylliidae	WS	0.40 ± 3.66
Euphylliidae	GAs	0.07 ± 0.56
Euphylliidae	PLS	0.00 ± 0.00
Euphylliidae	SEB	0.00 ± 0.00
Euphylliidae	TI	0.00 ± 0.00
Euphylliidae	UWS	0.00 ± 0.00
Euphylliidae	WS	0.00 ± 0.00
Leptastreidae	GAs	0.00 ± 0.00
Leptastreidae	PLS	0.00 ± 0.00
Leptastreidae	SEB	0.00 ± 0.00
Leptastreidae	TI	0.00 ± 0.00
Leptastreidae	UWS	0.00 ± 0.00
Leptastreidae	WS	0.00 ± 0.00
Lobophylliidae	GAs	0.00 ± 0.00
Lobophylliidae	PLS	0.00 ± 0.00
Lobophylliidae	SEB	0.00 ± 0.00
Lobophylliidae	TI	0.00 ± 0.00
Lobophylliidae	UWS	0.00 ± 0.00
Lobophylliidae	WS	0.00 ± 0.00
Merulinidae	GAs	2.15 ± 7.06
Merulinidae	PLS	0.02 ± 0.22
Merulinidae	SEB	0.03 ± 0.33
Merulinidae	TI	0.00 ± 0.00
Merulinidae	UWS	0.08 ± 0.95
Merulinidae	WS	0.24 ± 1.89
Plesiastreidae	GAs	0.24 ± 1.31
Plesiastreidae	PLS	0.09 ± 0.82
Plesiastreidae	SEB	0.04 ± 0.37
Plesiastreidae	TI	0.00 ± 0.00
Plesiastreidae	UWS	0.00 ± 0.00
Plesiastreidae	WS	0.77 ± 3.20
Pocilloporidae	GAs	1.64 ± 6.01
Pocilloporidae	PLS	0.00 ± 0.00
Pocilloporidae	SEB	0.27 ± 2.13
Pocilloporidae	TI	0.00 ± 0.00
Pocilloporidae	UWS	0.00 ± 0.00
Pocilloporidae	WS	0.87 ± 4.94
Poritidae	GAs	0.24 ± 1.89
Poritidae	PLS	8.92 ± 17.61
Poritidae	SEB	0.28 ± 2.85
Poritidae	TI	6.19 ± 13.91
Poritidae	UWS	6.80 ± 15.02
Poritidae	WS	1.88 ± 6.28
Psammocoridae	GAs	0.00 ± 0.00
Psammocoridae	PLS	0.00 ± 0.00
Psammocoridae	SEB	0.62 ± 2.74
Psammocoridae	TI	0.00 ± 0.00
Psammocoridae	UWS	0.00 ± 0.00
Psammocoridae	WS	1.05 ± 3.99
